# Supplementary material for: Glial Response and Neuronal Modulation Induced by Epidural Electrode Implant in the Pilocarpine Mouse Model of Epilepsy
Source: Biomolecules. 2024 Jul 11;14(7):834. doi: 10.3390/biom14070834 (PMC11274793; doi:10.3390/biom14070834)
Supplement: Supplementary file 1 [file biomolecules-14-00834-s001.zip]

Archive with 5 entries (4 files):
- biomolecules-3016241-original-images.pdf
- Supplementary Files/
- Supplementary Files/Figure S1.png
- Supplementary Files/Table S1.pdf
- Supplementary Files/Table S2.pdf
